# Supplementary material for: Parental Attitudes and Hesitancy Towards Childhood Influenza Vaccination in Slovakia: A Cross-Sectional Survey of 301 Parents
Source: Children (Basel). 2026 Jan 20;13(1):144. doi: 10.3390/children13010144 (PMC12840247; doi:10.3390/children13010144)
Supplement: Supplementary file 1 [file children-13-00144-s001.zip]

Archive with 2 entries (2 files):
- Supplementary_data_questionnaire_ENG_version.pdf
- Supplementary_data_questionnaire_SK_version.pdf
